# Supplementary material for: Cytotoxic T Lymphocytes Control Growth of B16 Tumor Cells in Collagen–Fibrin Gels by Cytolytic and Non-Lytic Mechanisms
Source: Viruses. 2023 Jun 27;15(7):1454. doi: 10.3390/v15071454 (PMC10384826; doi:10.3390/v15071454)
Supplement: Supplementary file 1 [file viruses-15-01454-s001.zip]

Archive with 1 entries (1 files):
- viruses-2473047-supplementary.xlsx
