# Supplementary material for: Cytotoxic T Lymphocytes Control Growth of B16 Tumor Cells in Collagen–Fibrin Gels by Cytolytic and Non-Lytic Mechanisms
Source: Viruses. 2023 Jun 27;15(7):1454. doi: 10.3390/v15071454 (PMC10384826; doi:10.3390/v15071454)
Supplement: Supplementary file 1 [file viruses-15-01454-s001.zip › viruses-2473047-supplementary.xlsx]

## Sheet: Datasets 1-5
Dataset	B16-0 (aimed, cell/ml)	OT1 (cell/ml)	experiment	timepoint (h)	B16 number/gel (cell/ml)	label
Dataset 1	1000	0	1	0	430	BudhuJEM2010-Fig1
Dataset 1	10000	0	1	0	4300	BudhuJEM2010-Fig1
Dataset 1	100000	0	1	0	43000	BudhuJEM2010-Fig1
Dataset 1	1000	0	2	0	390	BudhuJEM2010-Fig1
Dataset 1	10000	0	2	0	6600	BudhuJEM2010-Fig1
Dataset 1	100000	0	2	0	62000	BudhuJEM2010-Fig1
Dataset 1	1000	0	3	0	460	BudhuJEM2010-Fig1
Dataset 1	10000	0	3	0	4000	BudhuJEM2010-Fig1
Dataset 1	100000	0	3	0	38000	BudhuJEM2010-Fig1
Dataset 1	1000	0	1	0	580	BudhuJEM2010-Fig1
Dataset 1	10000	0	1	0	5800	BudhuJEM2010-Fig1
Dataset 1	100000	0	1	0	58000	BudhuJEM2010-Fig1
Dataset 1	1000	0	2	0	350	BudhuJEM2010-Fig1
Dataset 1	10000	0	2	0	7500	BudhuJEM2010-Fig1
Dataset 1	100000	0	2	0	64000	BudhuJEM2010-Fig1
Dataset 1	1000	0	3	0	350	BudhuJEM2010-Fig1
Dataset 1	10000	0	3	0	4200	BudhuJEM2010-Fig1
Dataset 1	100000	0	3	0	40000	BudhuJEM2010-Fig1
Dataset 1	1000	0	1	24	930	BudhuJEM2010-Fig1
Dataset 1	10000	0	1	24	10100	BudhuJEM2010-Fig1
Dataset 1	100000	0	1	24	71000	BudhuJEM2010-Fig1
Dataset 1	1000	0	2	24	640	BudhuJEM2010-Fig1
Dataset 1	10000	0	2	24	13600	BudhuJEM2010-Fig1
Dataset 1	100000	0	2	24	97000	BudhuJEM2010-Fig1
Dataset 1	1000	0	3	24	710	BudhuJEM2010-Fig1
Dataset 1	10000	0	3	24	6900	BudhuJEM2010-Fig1
Dataset 1	100000	0	3	24	71000	BudhuJEM2010-Fig1
Dataset 1	1000	0	1	24	980	BudhuJEM2010-Fig1
Dataset 1	10000	0	1	24	10300	BudhuJEM2010-Fig1
Dataset 1	100000	0	1	24	96000	BudhuJEM2010-Fig1
Dataset 1	1000	0	2	24	680	BudhuJEM2010-Fig1
Dataset 1	10000	0	2	24	14500	BudhuJEM2010-Fig1
Dataset 1	100000	0	2	24	107000	BudhuJEM2010-Fig1
Dataset 1	1000	0	3	24	650	BudhuJEM2010-Fig1
Dataset 1	10000	0	3	24	6600	BudhuJEM2010-Fig1
Dataset 1	100000	0	3	24	64000	BudhuJEM2010-Fig1
Dataset 1	1000	0	1	48	1270	BudhuJEM2010-Fig1
Dataset 1	10000	0	1	48	13900	BudhuJEM2010-Fig1
Dataset 1	100000	0	1	48	126000	BudhuJEM2010-Fig1
Dataset 1	1000	0	2	48	1120	BudhuJEM2010-Fig1
Dataset 1	10000	0	2	48	19500	BudhuJEM2010-Fig1
Dataset 1	100000	0	2	48	191000	BudhuJEM2010-Fig1
Dataset 1	1000	0	3	48	1140	BudhuJEM2010-Fig1
Dataset 1	10000	0	3	48	10950	BudhuJEM2010-Fig1
Dataset 1	100000	0	3	48	106500	BudhuJEM2010-Fig1
Dataset 1	1000	0	1	48	1380	BudhuJEM2010-Fig1
Dataset 1	10000	0	1	48	14400	BudhuJEM2010-Fig1
Dataset 1	100000	0	1	48	142000	BudhuJEM2010-Fig1
Dataset 1	1000	0	2	48	1260	BudhuJEM2010-Fig1
Dataset 1	10000	0	2	48	22800	BudhuJEM2010-Fig1
Dataset 1	100000	0	2	48	195000	BudhuJEM2010-Fig1
Dataset 1	1000	0	3	48	1300	BudhuJEM2010-Fig1
Dataset 1	10000	0	3	48	10350	BudhuJEM2010-Fig1
Dataset 1	100000	0	3	48	114000	BudhuJEM2010-Fig1
Dataset 1	1000	0	1	72	2260	BudhuJEM2010-Fig1
Dataset 1	10000	0	1	72	26400	BudhuJEM2010-Fig1
Dataset 1	100000	0	1	72	246000	BudhuJEM2010-Fig1
Dataset 1	1000	0	2	72	1800	BudhuJEM2010-Fig1
Dataset 1	10000	0	2	72	29000	BudhuJEM2010-Fig1
Dataset 1	100000	0	2	72	320000	BudhuJEM2010-Fig1
Dataset 1	1000	0	3	72	3500	BudhuJEM2010-Fig1
Dataset 1	10000	0	3	72	33000	BudhuJEM2010-Fig1
Dataset 1	100000	0	3	72	360000	BudhuJEM2010-Fig1
Dataset 1	1000	0	1	72	2780	BudhuJEM2010-Fig1
Dataset 1	1000	0	2	72	1700	BudhuJEM2010-Fig1
Dataset 1	10000	0	2	72	35000	BudhuJEM2010-Fig1
Dataset 1	100000	0	2	72	260000	BudhuJEM2010-Fig1
Dataset 1	1000	0	3	72	2900	BudhuJEM2010-Fig1
Dataset 1	10000	0	3	72	27000	BudhuJEM2010-Fig1
Dataset 1	100000	0	3	72	280000	BudhuJEM2010-Fig1
Dataset 2	10000	0	2	0	5500	BudhuJEM2010-Fig2
Dataset 2	10000	0	2	0	5000	BudhuJEM2010-Fig2
Dataset 2	10000	0	2	0	2700	BudhuJEM2010-Fig2
Dataset 2	10000	0	2	0	2800	BudhuJEM2010-Fig2
Dataset 2	10000	0	2	0	4900	BudhuJEM2010-Fig2
Dataset 2	10000	0	2	0	3700	BudhuJEM2010-Fig2
Dataset 2	10000	10000	2	0	5500	BudhuJEM2010-Fig2
Dataset 2	10000	10000	2	0	5000	BudhuJEM2010-Fig2
Dataset 2	10000	10000	2	0	2700	BudhuJEM2010-Fig2
Dataset 2	10000	10000	2	0	2800	BudhuJEM2010-Fig2
Dataset 2	10000	10000	2	0	4900	BudhuJEM2010-Fig2
Dataset 2	10000	10000	2	0	3700	BudhuJEM2010-Fig2
Dataset 2	10000	100000	2	0	5500	BudhuJEM2010-Fig2
Dataset 2	10000	100000	2	0	5000	BudhuJEM2010-Fig2
Dataset 2	10000	100000	2	0	2700	BudhuJEM2010-Fig2
Dataset 2	10000	100000	2	0	2800	BudhuJEM2010-Fig2
Dataset 2	10000	100000	2	0	4900	BudhuJEM2010-Fig2
Dataset 2	10000	100000	2	0	3700	BudhuJEM2010-Fig2
Dataset 2	10000	1000000	2	0	5500	BudhuJEM2010-Fig2
Dataset 2	10000	1000000	2	0	5000	BudhuJEM2010-Fig2
Dataset 2	10000	1000000	2	0	2700	BudhuJEM2010-Fig2
Dataset 2	10000	1000000	2	0	2800	BudhuJEM2010-Fig2
Dataset 2	10000	1000000	2	0	4900	BudhuJEM2010-Fig2
Dataset 2	10000	1000000	2	0	3700	BudhuJEM2010-Fig2
Dataset 2	10000	10000000	2	0	5500	BudhuJEM2010-Fig2
Dataset 2	10000	10000000	2	0	5000	BudhuJEM2010-Fig2
Dataset 2	10000	10000000	2	0	2700	BudhuJEM2010-Fig2
Dataset 2	10000	10000000	2	0	2800	BudhuJEM2010-Fig2
Dataset 2	10000	10000000	2	0	4900	BudhuJEM2010-Fig2
Dataset 2	10000	10000000	2	0	3700	BudhuJEM2010-Fig2
Dataset 2	100000	0	2	0	55000	BudhuJEM2010-Fig2
Dataset 2	100000	0	2	0	50000	BudhuJEM2010-Fig2
Dataset 2	100000	0	2	0	27000	BudhuJEM2010-Fig2
Dataset 2	100000	0	2	0	28000	BudhuJEM2010-Fig2
Dataset 2	100000	0	2	0	49000	BudhuJEM2010-Fig2
Dataset 2	100000	0	2	0	37000	BudhuJEM2010-Fig2
Dataset 2	100000	10000	2	0	55000	BudhuJEM2010-Fig2
Dataset 2	100000	10000	2	0	50000	BudhuJEM2010-Fig2
Dataset 2	100000	10000	2	0	27000	BudhuJEM2010-Fig2
Dataset 2	100000	10000	2	0	28000	BudhuJEM2010-Fig2
Dataset 2	100000	10000	2	0	49000	BudhuJEM2010-Fig2
Dataset 2	100000	10000	2	0	37000	BudhuJEM2010-Fig2
Dataset 2	100000	100000	2	0	55000	BudhuJEM2010-Fig2
Dataset 2	100000	100000	2	0	50000	BudhuJEM2010-Fig2
Dataset 2	100000	100000	2	0	27000	BudhuJEM2010-Fig2
Dataset 2	100000	100000	2	0	28000	BudhuJEM2010-Fig2
Dataset 2	100000	100000	2	0	49000	BudhuJEM2010-Fig2
Dataset 2	100000	100000	2	0	37000	BudhuJEM2010-Fig2
Dataset 2	100000	1000000	2	0	55000	BudhuJEM2010-Fig2
Dataset 2	100000	1000000	2	0	50000	BudhuJEM2010-Fig2
Dataset 2	100000	1000000	2	0	27000	BudhuJEM2010-Fig2
Dataset 2	100000	1000000	2	0	28000	BudhuJEM2010-Fig2
Dataset 2	100000	1000000	2	0	49000	BudhuJEM2010-Fig2
Dataset 2	100000	1000000	2	0	37000	BudhuJEM2010-Fig2
Dataset 2	100000	10000000	2	0	55000	BudhuJEM2010-Fig2
Dataset 2	100000	10000000	2	0	50000	BudhuJEM2010-Fig2
Dataset 2	100000	10000000	2	0	27000	BudhuJEM2010-Fig2
Dataset 2	100000	10000000	2	0	28000	BudhuJEM2010-Fig2
Dataset 2	100000	10000000	2	0	49000	BudhuJEM2010-Fig2
Dataset 2	100000	10000000	2	0	37000	BudhuJEM2010-Fig2
Dataset 2	1000000	0	2	0	550000	BudhuJEM2010-Fig2
Dataset 2	1000000	0	2	0	500000	BudhuJEM2010-Fig2
Dataset 2	1000000	0	2	0	270000	BudhuJEM2010-Fig2
Dataset 2	1000000	0	2	0	280000	BudhuJEM2010-Fig2
Dataset 2	1000000	0	2	0	490000	BudhuJEM2010-Fig2
Dataset 2	1000000	0	2	0	370000	BudhuJEM2010-Fig2
Dataset 2	1000000	10000	2	0	550000	BudhuJEM2010-Fig2
Dataset 2	1000000	10000	2	0	500000	BudhuJEM2010-Fig2
Dataset 2	1000000	10000	2	0	270000	BudhuJEM2010-Fig2
Dataset 2	1000000	10000	2	0	280000	BudhuJEM2010-Fig2
Dataset 2	1000000	10000	2	0	490000	BudhuJEM2010-Fig2
Dataset 2	1000000	10000	2	0	370000	BudhuJEM2010-Fig2
Dataset 2	1000000	100000	2	0	550000	BudhuJEM2010-Fig2
Dataset 2	1000000	100000	2	0	500000	BudhuJEM2010-Fig2
Dataset 2	1000000	100000	2	0	270000	BudhuJEM2010-Fig2
Dataset 2	1000000	100000	2	0	280000	BudhuJEM2010-Fig2
Dataset 2	1000000	100000	2	0	490000	BudhuJEM2010-Fig2
Dataset 2	1000000	100000	2	0	370000	BudhuJEM2010-Fig2
Dataset 2	1000000	1000000	2	0	550000	BudhuJEM2010-Fig2
Dataset 2	1000000	1000000	2	0	500000	BudhuJEM2010-Fig2
Dataset 2	1000000	1000000	2	0	270000	BudhuJEM2010-Fig2
Dataset 2	1000000	1000000	2	0	280000	BudhuJEM2010-Fig2
Dataset 2	1000000	1000000	2	0	490000	BudhuJEM2010-Fig2
Dataset 2	1000000	1000000	2	0	370000	BudhuJEM2010-Fig2
Dataset 2	1000000	10000000	2	0	550000	BudhuJEM2010-Fig2
Dataset 2	1000000	10000000	2	0	500000	BudhuJEM2010-Fig2
Dataset 2	1000000	10000000	2	0	270000	BudhuJEM2010-Fig2
Dataset 2	1000000	10000000	2	0	280000	BudhuJEM2010-Fig2
Dataset 2	1000000	10000000	2	0	490000	BudhuJEM2010-Fig2
Dataset 2	1000000	10000000	2	0	370000	BudhuJEM2010-Fig2
Dataset 2	10000	0	2	24	7800	BudhuJEM2010-Fig2
Dataset 2	10000	0	2	24	6100	BudhuJEM2010-Fig2
Dataset 2	10000	0	2	24	4000	BudhuJEM2010-Fig2
Dataset 2	10000	0	2	24	4400	BudhuJEM2010-Fig2
Dataset 2	10000	0	2	24	5500	BudhuJEM2010-Fig2
Dataset 2	10000	0	2	24	6700	BudhuJEM2010-Fig2
Dataset 2	10000	10000	2	24	7000	BudhuJEM2010-Fig2
Dataset 2	10000	10000	2	24	6100	BudhuJEM2010-Fig2
Dataset 2	10000	10000	2	24	4000	BudhuJEM2010-Fig2
Dataset 2	10000	10000	2	24	3900	BudhuJEM2010-Fig2
Dataset 2	10000	10000	2	24	4900	BudhuJEM2010-Fig2
Dataset 2	10000	10000	2	24	5500	BudhuJEM2010-Fig2
Dataset 2	10000	100000	2	24	5900	BudhuJEM2010-Fig2
Dataset 2	10000	100000	2	24	4900	BudhuJEM2010-Fig2
Dataset 2	10000	100000	2	24	3700	BudhuJEM2010-Fig2
Dataset 2	10000	100000	2	24	3600	BudhuJEM2010-Fig2
Dataset 2	10000	100000	2	24	3300	BudhuJEM2010-Fig2
Dataset 2	10000	100000	2	24	3500	BudhuJEM2010-Fig2
Dataset 2	10000	1000000	2	24	2000	BudhuJEM2010-Fig2
Dataset 2	10000	1000000	2	24	1700	BudhuJEM2010-Fig2
Dataset 2	10000	1000000	2	24	2000	BudhuJEM2010-Fig2
Dataset 2	10000	1000000	2	24	1900	BudhuJEM2010-Fig2
Dataset 2	10000	1000000	2	24	2100	BudhuJEM2010-Fig2
Dataset 2	10000	1000000	2	24	1900	BudhuJEM2010-Fig2
Dataset 2	10000	10000000	2	24	200	BudhuJEM2010-Fig2
Dataset 2	10000	10000000	2	24	0	BudhuJEM2010-Fig2
Dataset 2	10000	10000000	2	24	200	BudhuJEM2010-Fig2
Dataset 2	10000	10000000	2	24	300	BudhuJEM2010-Fig2
Dataset 2	10000	10000000	2	24	0	BudhuJEM2010-Fig2
Dataset 2	10000	10000000	2	24	0	BudhuJEM2010-Fig2
Dataset 2	100000	0	2	24	76000	BudhuJEM2010-Fig2
Dataset 2	100000	0	2	24	58000	BudhuJEM2010-Fig2
Dataset 2	100000	0	2	24	53000	BudhuJEM2010-Fig2
Dataset 2	100000	0	2	24	55000	BudhuJEM2010-Fig2
Dataset 2	100000	0	2	24	62000	BudhuJEM2010-Fig2
Dataset 2	100000	0	2	24	73000	BudhuJEM2010-Fig2
Dataset 2	100000	10000	2	24	56000	BudhuJEM2010-Fig2
Dataset 2	100000	10000	2	24	70000	BudhuJEM2010-Fig2
Dataset 2	100000	10000	2	24	46000	BudhuJEM2010-Fig2
Dataset 2	100000	10000	2	24	43000	BudhuJEM2010-Fig2
Dataset 2	100000	10000	2	24	54000	BudhuJEM2010-Fig2
Dataset 2	100000	10000	2	24	58000	BudhuJEM2010-Fig2
Dataset 2	100000	100000	2	24	56000	BudhuJEM2010-Fig2
Dataset 2	100000	100000	2	24	51000	BudhuJEM2010-Fig2
Dataset 2	100000	100000	2	24	39000	BudhuJEM2010-Fig2
Dataset 2	100000	100000	2	24	33000	BudhuJEM2010-Fig2
Dataset 2	100000	100000	2	24	41000	BudhuJEM2010-Fig2
Dataset 2	100000	100000	2	24	42000	BudhuJEM2010-Fig2
Dataset 2	100000	1000000	2	24	20000	BudhuJEM2010-Fig2
Dataset 2	100000	1000000	2	24	27000	BudhuJEM2010-Fig2
Dataset 2	100000	1000000	2	24	23000	BudhuJEM2010-Fig2
Dataset 2	100000	1000000	2	24	18000	BudhuJEM2010-Fig2
Dataset 2	100000	1000000	2	24	21000	BudhuJEM2010-Fig2
Dataset 2	100000	1000000	2	24	24000	BudhuJEM2010-Fig2
Dataset 2	100000	10000000	2	24	1900	BudhuJEM2010-Fig2
Dataset 2	100000	10000000	2	24	1300	BudhuJEM2010-Fig2
Dataset 2	100000	10000000	2	24	900	BudhuJEM2010-Fig2
Dataset 2	100000	10000000	2	24	1200	BudhuJEM2010-Fig2
Dataset 2	100000	10000000	2	24	1000	BudhuJEM2010-Fig2
Dataset 2	100000	10000000	2	24	0	BudhuJEM2010-Fig2
Dataset 2	1000000	0	2	24	750000	BudhuJEM2010-Fig2
Dataset 2	1000000	0	2	24	670000	BudhuJEM2010-Fig2
Dataset 2	1000000	0	2	24	470000	BudhuJEM2010-Fig2
Dataset 2	1000000	0	2	24	600000	BudhuJEM2010-Fig2
Dataset 2	1000000	0	2	24	680000	BudhuJEM2010-Fig2
Dataset 2	1000000	0	2	24	720000	BudhuJEM2010-Fig2
Dataset 2	1000000	10000	2	24	640000	BudhuJEM2010-Fig2
Dataset 2	1000000	10000	2	24	600000	BudhuJEM2010-Fig2
Dataset 2	1000000	10000	2	24	460000	BudhuJEM2010-Fig2
Dataset 2	1000000	10000	2	24	470000	BudhuJEM2010-Fig2
Dataset 2	1000000	10000	2	24	600000	BudhuJEM2010-Fig2
Dataset 2	1000000	10000	2	24	590000	BudhuJEM2010-Fig2
Dataset 2	1000000	100000	2	24	490000	BudhuJEM2010-Fig2
Dataset 2	1000000	100000	2	24	430000	BudhuJEM2010-Fig2
Dataset 2	1000000	100000	2	24	380000	BudhuJEM2010-Fig2
Dataset 2	1000000	100000	2	24	410000	BudhuJEM2010-Fig2
Dataset 2	1000000	100000	2	24	450000	BudhuJEM2010-Fig2
Dataset 2	1000000	100000	2	24	390000	BudhuJEM2010-Fig2
Dataset 2	1000000	1000000	2	24	130000	BudhuJEM2010-Fig2
Dataset 2	1000000	1000000	2	24	240000	BudhuJEM2010-Fig2
Dataset 2	1000000	1000000	2	24	210000	BudhuJEM2010-Fig2
Dataset 2	1000000	1000000	2	24	270000	BudhuJEM2010-Fig2
Dataset 2	1000000	1000000	2	24	250000	BudhuJEM2010-Fig2
Dataset 2	1000000	1000000	2	24	190000	BudhuJEM2010-Fig2
Dataset 2	1000000	10000000	2	24	12000	BudhuJEM2010-Fig2
Dataset 2	1000000	10000000	2	24	17000	BudhuJEM2010-Fig2
Dataset 2	1000000	10000000	2	24	19000	BudhuJEM2010-Fig2
Dataset 2	1000000	10000000	2	24	26000	BudhuJEM2010-Fig2
Dataset 2	1000000	10000000	2	24	0	BudhuJEM2010-Fig2
Dataset 2	1000000	10000000	2	24	10000	BudhuJEM2010-Fig2
Dataset 3	1000000	0	1	0	410000	BudhuJEM2010-Fig5
Dataset 3	1000000	1000000	1	0	410000	BudhuJEM2010-Fig5
Dataset 3	1000000	10000000	1	0	410000	BudhuJEM2010-Fig5
Dataset 3	1000000	0	1	0	580000	BudhuJEM2010-Fig5
Dataset 3	1000000	1000000	1	0	580000	BudhuJEM2010-Fig5
Dataset 3	1000000	10000000	1	0	580000	BudhuJEM2010-Fig5
Dataset 3	1000000	0	1	0	500000	BudhuJEM2010-Fig5
Dataset 3	1000000	1000000	1	0	550000	BudhuJEM2010-Fig5
Dataset 3	1000000	10000000	1	0	490000	BudhuJEM2010-Fig5
Dataset 3	100000000	0	1	0	18000000	BudhuJEM2010-Fig5
Dataset 3	100000000	10000000	1	0	33000000	BudhuJEM2010-Fig5
Dataset 3	1000000	0	1	0	510000	BudhuJEM2010-Fig5
Dataset 3	1000000	1000000	1	0	510000	BudhuJEM2010-Fig5
Dataset 3	1000000	10000000	1	0	510000	BudhuJEM2010-Fig5
Dataset 3	1000000	0	1	0	430000	BudhuJEM2010-Fig5
Dataset 3	1000000	1000000	1	0	430000	BudhuJEM2010-Fig5
Dataset 3	1000000	10000000	1	0	430000	BudhuJEM2010-Fig5
Dataset 3	1000000	0	1	0	530000	BudhuJEM2010-Fig5
Dataset 3	1000000	1000000	1	0	540000	BudhuJEM2010-Fig5
Dataset 3	1000000	10000000	1	0	580000	BudhuJEM2010-Fig5
Dataset 3	100000000	0	1	0	22000000	BudhuJEM2010-Fig5
Dataset 3	100000000	10000000	1	0	29000000	BudhuJEM2010-Fig5
Dataset 3	100000000	0	1	0	31000000	BudhuJEM2010-Fig5
Dataset 3	100000000	10000000	1	0	31000000	BudhuJEM2010-Fig5
Dataset 3	1000000	0	1	24	980000	BudhuJEM2010-Fig5
Dataset 3	1000000	1000000	1	24	260000	BudhuJEM2010-Fig5
Dataset 3	1000000	10000000	1	24	8200	BudhuJEM2010-Fig5
Dataset 3	1000000	0	1	24	1480000	BudhuJEM2010-Fig5
Dataset 3	1000000	1000000	1	24	45000	BudhuJEM2010-Fig5
Dataset 3	1000000	10000000	1	24	7500	BudhuJEM2010-Fig5
Dataset 3	1000000	0	1	24	700000	BudhuJEM2010-Fig5
Dataset 3	1000000	1000000	1	24	310000	BudhuJEM2010-Fig5
Dataset 3	1000000	10000000	1	24	8000	BudhuJEM2010-Fig5
Dataset 3	100000000	0	1	24	30000000	BudhuJEM2010-Fig5
Dataset 3	100000000	10000000	1	24	2500000	BudhuJEM2010-Fig5
Dataset 3	1000000	0	1	24	940000	BudhuJEM2010-Fig5
Dataset 3	1000000	1000000	1	24	180000	BudhuJEM2010-Fig5
Dataset 3	1000000	10000000	1	24	8000	BudhuJEM2010-Fig5
Dataset 3	1000000	0	1	24	1350000	BudhuJEM2010-Fig5
Dataset 3	1000000	1000000	1	24	50000	BudhuJEM2010-Fig5
Dataset 3	1000000	10000000	1	24	7500	BudhuJEM2010-Fig5
Dataset 3	1000000	0	1	24	800000	BudhuJEM2010-Fig5
Dataset 3	1000000	1000000	1	24	290000	BudhuJEM2010-Fig5
Dataset 3	1000000	10000000	1	24	7000	BudhuJEM2010-Fig5
Dataset 3	100000000	0	1	24	40000000	BudhuJEM2010-Fig5
Dataset 3	100000000	10000000	1	24	2500000	BudhuJEM2010-Fig5
Dataset 3	1000000	0	1	48	1310000	BudhuJEM2010-Fig5
Dataset 3	1000000	1000000	1	48	160000	BudhuJEM2010-Fig5
Dataset 3	1000000	10000000	1	48	960	BudhuJEM2010-Fig5
Dataset 3	1000000	0	1	48	2170000	BudhuJEM2010-Fig5
Dataset 3	1000000	1000000	1	48	44000	BudhuJEM2010-Fig5
Dataset 3	1000000	10000000	1	48	600	BudhuJEM2010-Fig5
Dataset 3	1000000	0	1	48	1680000	BudhuJEM2010-Fig5
Dataset 3	1000000	1000000	1	48	435000	BudhuJEM2010-Fig5
Dataset 3	1000000	10000000	1	48	600	BudhuJEM2010-Fig5
Dataset 3	1000000	0	1	48	1330000	BudhuJEM2010-Fig5
Dataset 3	1000000	1000000	1	48	120000	BudhuJEM2010-Fig5
Dataset 3	1000000	10000000	1	48	1000	BudhuJEM2010-Fig5
Dataset 3	1000000	0	1	48	2490000	BudhuJEM2010-Fig5
Dataset 3	1000000	1000000	1	48	38000	BudhuJEM2010-Fig5
Dataset 3	1000000	10000000	1	48	500	BudhuJEM2010-Fig5
Dataset 3	1000000	0	1	48	1830000	BudhuJEM2010-Fig5
Dataset 3	1000000	1000000	1	48	345000	BudhuJEM2010-Fig5
Dataset 3	1000000	10000000	1	48	700	BudhuJEM2010-Fig5
Dataset 3	1000000	0	1	72	3220000	BudhuJEM2010-Fig5
Dataset 3	1000000	1000000	1	72	270000	BudhuJEM2010-Fig5
Dataset 3	1000000	10000000	1	72	100	BudhuJEM2010-Fig5
Dataset 3	1000000	0	1	72	7800000	BudhuJEM2010-Fig5
Dataset 3	1000000	1000000	1	72	20000	BudhuJEM2010-Fig5
Dataset 3	1000000	10000000	1	72	200	BudhuJEM2010-Fig5
Dataset 3	1000000	0	1	72	3720000	BudhuJEM2010-Fig5
Dataset 3	1000000	1000000	1	72	615000	BudhuJEM2010-Fig5
Dataset 3	1000000	10000000	1	72	60	BudhuJEM2010-Fig5
Dataset 3	100000000	10000000	1	72	4000	BudhuJEM2010-Fig5
Dataset 3	1000000	0	1	72	3140000	BudhuJEM2010-Fig5
Dataset 3	1000000	1000000	1	72	290000	BudhuJEM2010-Fig5
Dataset 3	1000000	10000000	1	72	200	BudhuJEM2010-Fig5
Dataset 3	1000000	0	1	72	5800000	BudhuJEM2010-Fig5
Dataset 3	1000000	1000000	1	72	24000	BudhuJEM2010-Fig5
Dataset 3	1000000	10000000	1	72	0	BudhuJEM2010-Fig5
Dataset 3	1000000	0	1	72	3615000	BudhuJEM2010-Fig5
Dataset 3	1000000	1000000	1	72	480000	BudhuJEM2010-Fig5
Dataset 3	1000000	10000000	1	72	40	BudhuJEM2010-Fig5
Dataset 3	100000000	10000000	1	72	2000	BudhuJEM2010-Fig5
Dataset 3	1000000	0	1	96	14400000	BudhuJEM2010-Fig5
Dataset 3	1000000	1000000	1	96	700000	BudhuJEM2010-Fig5
Dataset 3	1000000	10000000	1	96	0	BudhuJEM2010-Fig5
Dataset 3	1000000	0	1	96	22700000	BudhuJEM2010-Fig5
Dataset 3	1000000	1000000	1	96	115000	BudhuJEM2010-Fig5
Dataset 3	1000000	10000000	1	96	0	BudhuJEM2010-Fig5
Dataset 3	1000000	0	1	96	16900000	BudhuJEM2010-Fig5
Dataset 3	1000000	1000000	1	96	1500000	BudhuJEM2010-Fig5
Dataset 3	1000000	10000000	1	96	0	BudhuJEM2010-Fig5
Dataset 3	100000000	10000000	1	96	20	BudhuJEM2010-Fig5
Dataset 3	1000000	0	1	96	13700000	BudhuJEM2010-Fig5
Dataset 3	1000000	1000000	1	96	900000	BudhuJEM2010-Fig5
Dataset 3	1000000	10000000	1	96	0	BudhuJEM2010-Fig5
Dataset 3	1000000	0	1	96	24200000	BudhuJEM2010-Fig5
Dataset 3	1000000	1000000	1	96	93000	BudhuJEM2010-Fig5
Dataset 3	1000000	10000000	1	96	0	BudhuJEM2010-Fig5
Dataset 3	1000000	0	1	96	15300000	BudhuJEM2010-Fig5
Dataset 3	1000000	1000000	1	96	800000	BudhuJEM2010-Fig5
Dataset 3	1000000	10000000	1	96	0	BudhuJEM2010-Fig5
Dataset 3	100000000	10000000	1	96	0	BudhuJEM2010-Fig5
Dataset 4	100000	0	1	0	52000	24h
Dataset 4	100000	0	1	0	52000	24h
Dataset 4	100000	0	2	0	41000	24h
Dataset 4	100000	0	2	0	53000	24h
Dataset 4	100000	0	3	0	69000	24h
Dataset 4	100000	0	3	0	70000	24h
Dataset 4	100000	1000000	1	0	46000	24h
Dataset 4	100000	1000000	1	0	56000	24h
Dataset 4	100000	1000000	2	0	50000	24h
Dataset 4	100000	1000000	2	0	55000	24h
Dataset 4	100000	1000000	3	0	51000	24h
Dataset 4	100000	1000000	3	0	79000	24h
Dataset 4	100000	10000000	1	0	47000	24h
Dataset 4	100000	10000000	1	0	47000	24h
Dataset 4	100000	10000000	2	0	42000	24h
Dataset 4	100000	10000000	2	0	51000	24h
Dataset 4	100000	10000000	3	0	66000	24h
Dataset 4	100000	10000000	3	0	66000	24h
Dataset 4	100000	0	1	4	47000	24h
Dataset 4	100000	0	1	4	45000	24h
Dataset 4	100000	0	2	4	52000	24h
Dataset 4	100000	0	2	4	39000	24h
Dataset 4	100000	0	3	4	55000	24h
Dataset 4	100000	0	3	4	75000	24h
Dataset 4	100000	1000000	1	4	45000	24h
Dataset 4	100000	1000000	1	4	41000	24h
Dataset 4	100000	1000000	2	4	46000	24h
Dataset 4	100000	1000000	2	4	44000	24h
Dataset 4	100000	1000000	3	4	45000	24h
Dataset 4	100000	1000000	3	4	65000	24h
Dataset 4	100000	10000000	1	4	19000	24h
Dataset 4	100000	10000000	1	4	17000	24h
Dataset 4	100000	10000000	2	4	29000	24h
Dataset 4	100000	10000000	2	4	30000	24h
Dataset 4	100000	10000000	3	4	33000	24h
Dataset 4	100000	10000000	3	4	25000	24h
Dataset 4	100000	0	1	8	39000	24h
Dataset 4	100000	0	1	8	41000	24h
Dataset 4	100000	0	2	8	40000	24h
Dataset 4	100000	0	2	8	36000	24h
Dataset 4	100000	0	3	8	60000	24h
Dataset 4	100000	0	3	8	55000	24h
Dataset 4	100000	1000000	1	8	33000	24h
Dataset 4	100000	1000000	1	8	36000	24h
Dataset 4	100000	1000000	2	8	33000	24h
Dataset 4	100000	1000000	2	8	36000	24h
Dataset 4	100000	1000000	3	8	57000	24h
Dataset 4	100000	1000000	3	8	43000	24h
Dataset 4	100000	10000000	1	8	9000	24h
Dataset 4	100000	10000000	1	8	8000	24h
Dataset 4	100000	10000000	2	8	13000	24h
Dataset 4	100000	10000000	2	8	15000	24h
Dataset 4	100000	10000000	3	8	22000	24h
Dataset 4	100000	10000000	3	8	16000	24h
Dataset 4	100000	0	1	12	44000	24h
Dataset 4	100000	0	1	12	43000	24h
Dataset 4	100000	0	2	12	32000	24h
Dataset 4	100000	0	2	12	36000	24h
Dataset 4	100000	0	3	12	73000	24h
Dataset 4	100000	0	3	12	61000	24h
Dataset 4	100000	1000000	1	12	28000	24h
Dataset 4	100000	1000000	1	12	33000	24h
Dataset 4	100000	1000000	2	12	26000	24h
Dataset 4	100000	1000000	2	12	25000	24h
Dataset 4	100000	1000000	3	12	52000	24h
Dataset 4	100000	1000000	3	12	48000	24h
Dataset 4	100000	10000000	1	12	3000	24h
Dataset 4	100000	10000000	1	12	5000	24h
Dataset 4	100000	10000000	2	12	6000	24h
Dataset 4	100000	10000000	2	12	4000	24h
Dataset 4	100000	10000000	3	12	11000	24h
Dataset 4	100000	10000000	3	12	7000	24h
Dataset 4	100000	0	1	24	93000	24h
Dataset 4	100000	0	1	24	108000	24h
Dataset 4	100000	0	2	24	102000	24h
Dataset 4	100000	0	2	24	73000	24h
Dataset 4	100000	0	3	24	88000	24h
Dataset 4	100000	0	3	24	74000	24h
Dataset 4	100000	1000000	1	24	21000	24h
Dataset 4	100000	1000000	1	24	27000	24h
Dataset 4	100000	1000000	2	24	24000	24h
Dataset 4	100000	1000000	2	24	15000	24h
Dataset 4	100000	1000000	3	24	39000	24h
Dataset 4	100000	1000000	3	24	38000	24h
Dataset 4	100000	10000000	1	24	200	24h
Dataset 4	100000	10000000	1	24	300	24h
Dataset 4	100000	10000000	2	24	330	24h
Dataset 4	100000	10000000	2	24	410	24h
Dataset 4	100000	10000000	3	24	700	24h
Dataset 4	100000	10000000	3	24	800	24h
Dataset 5	100000	0	1	0	29000	HighCTL
Dataset 5	100000	0	1	0	38000	HighCTL
Dataset 5	100000	0	1	0	41000	HighCTL
Dataset 5	100000	0	1	24	56000	HighCTL
Dataset 5	100000	0	1	24	60000	HighCTL
Dataset 5	100000	100000000	1	24	19	HighCTL
Dataset 5	100000	100000000	1	24	11	HighCTL
